# Supplementary material for: Habitat influences skeletal morphology and density in the snailfishes (family Liparidae)
Source: Front Zool. 2021 Apr 16;18:16. doi: 10.1186/s12983-021-00399-9 (PMC8052763; doi:10.1186/s12983-021-00399-9)
Supplement: Supplementary file 3 — Additional file 3: Supplementary Table 1. Linear measurements of liparid species analyzed in the present study. Species and maximum habitat depth in meters (from the literature) are shown (see Table 4 for sources). Dentary dorsal fork length (dfl) and ventral fork length (vfl) are shown. All measurements were taken from preserved museum specimens in micro-CT and are shown in millimeters (mm). [file 12983_2021_399_MOESM3_ESM.xlsx]

## Sheet: Sheet1
Supplementary Table 1. Linear measurements of liparid species analyzed in the present study. Species and maximum habitat depth in meters (from the literature) are shown (see Table 1 for sources). Dentary dorsal fork length (dfl) and ventral fork length (vfl) are shown. All measurments were taken from preserved museum speciemens in micro-CT and are shown in millimeters (mm).
	Species	Museum ID	SL (mm)	Collection Depth (m)	Minimum Depth (m)	Maximum Depth (m)	Maxilla Length (mm)	Maxilla Width (mm)	Premaxilla Length (mm)	Length of the Premaxilla Ascending Process (mm)	Dentary Length (dfl, mm)	Dentary Length (vfl, mm)	Anguloarticular Length (mm)	Neurocranium Length (mm)	Suborbital Length (mm)	Suborbital Width (mm)	Pectoral Girdle Length (mm)	Maximum Disk Width (mm)
	Acantholiparis opercularis	UWFC 152662	75.47	1000	300	3609	5.475	0.753	3.713	1.703	5.795	3.554	4.276	8.456		5.759	13.12
	Allocareproctus kallaion	UWFC 112244	164	441	278	458	13.45	2.75	9.562	4.582	14.62	8.963	11.53	20.54		15.87	31.31	10.81
	Allocareproctus tanix	UWFC 112294	68.878	158	104	620	5.896	1.516	4.268	3.024	6.295	5.286	4.679	9.916		8.8	14.82	5.241
	Allocareproctus unangas	UWFC 112308	79.869	387	176	465	7.377	1.38	4.951	3.503	7.359	6.06	5.798	10.94		9.667	16.35	6.082
	Careproctus bowersianus	UWFC 153204	130	848	629	1032	8.598	1.617	7.482	4.651	9.675	7.281	7.934	14.44		10.9	21.62	4.868
	Careproctus comus	UWFC 111841	77.68	303	146	400	7.247	1.269	4.784	3.466	7.133	5.664	5.867	12.87		5.645	14.05	2.584
	Careproctus cypselurus	UWFC 156784	107.452	1017	214	1993	9.054	1.313	7.416	3.632	9.992	6.174	6.833	11.19	6.138	9.388	16.81	2.278
	Careproctus faunus	UWFC 111867	106.3	348	120	422	9.016	1.94	6.012	4.821	9.476	7.849	8.027	16.87		11.41	21.32	5.448
	Careproctus ostentum	UWFC 119726	105	332	165	700	10.15	1.59	8.874	2.283	10.94	7.061	7.706	13.23	8.137	12.49	21.73
	Careproctus phasma	UWFC 117915	141	76	57	184	10.28	2.251	9.08	4.457	11.45	8.112	9.862	17.04		10.68	28.18	4.624
	Careproctus scottae	UWFC 028329	145	203	71	390	12.59	1.883	9.843	5.078	14.27	11.72	10.08	19.91	10.83	16.83	30.8	4.758
	Careproctus simus	UWFC 156797	147.03	455	213	819	11.3	2.587	9.581	5.996	12.68	10.39	9.549	22.17	12.23	13.71	28.76	5.594
	Careproctus staufferi	UWFC 155804	81.6	256	205	366	7.749	1.056	5.404	3.315	8.173	5.321	6.326	12.24	7.997	10.5	18.31	6.433
	Crystallichthys cyclospilus	UWFC 117257	126.68	120	54	312	9.748	1.593	7.917	5.714	10.6	8.643	7.468	17.27		10.91	24.54	9.383
	Elassodiscus nyctereutes	UWFC 119414	181.458	616	362	1200	15.17	3.745	12.54	7.642	16.33	13.62	12.36	19.95		15.64	35.09
	Elassodiscus tremebundus	UWFC 119576	155.821	700	130	1248	12.13	2.596	9.321	5.889	12.44	6.974	10.38	19.51	9.739	16.45	30.05
	Liparis bristolensis	UWFC 113 161	62.325	10	10	144	8.394	1.547	5.705	3.928	8.989	7.096	6.957	11.89	7.911	10.17	16.34	5.726
	Liparis fabricii	UWFC 118038	89.949	28	0	520	10.76	2.59	7.89	5.313	11.39	8.574	8.923	13.51	8.902	10.77	20.78	5.804
	Liparis florae	UWFC 040065	87.697	0	0	15	6.727	1.251	5.164	3.73	7.607	6.278	5.554	12.37	7.353	9.333	15.12	6.263
	Liparis fucensis	UWFC 049751	54.482	45	0	388	5.387	1.392	4.21	2.605	6.188	4.771	4.137	7.85	4.606	6.86	10.77	3.737
	Liparis gibbus	UWFC 155347	128.8	38	30	540	12.89	4.093	11.11	6.638	13.96	11.14	10.07	15.94		14.5	24.71	9.986
	Liparis rutteri	UWFC 155451	66.894	38	0	73	5.64	1.2	4.795	3.202	6.284	5.505	4.281	9.071	5.834	8.01	13.35	5.746
	Liparis tessellatus	UWFC 042613	110.178	34	34	346	7.169	2.026	6.544	4.31	7.702	4.796	6.061	13.39	6.923	12.27	17.78	5.552
	Liparis tunicatus	UWFC 153017	77.917	43.8	0	620	7.204	2.021	4.595	4.022	7.44	6.058	5.687	11.37	7.432	10.43	14.18	6.929
	Lipariscus nanus	UWFC 154989	65.367	477	58	910	3.234	0.55	2.867	1.819	3.134	2.141	2.398	5.637	3.495	3.886	8.138
	Lopholiparis flerxi	UWFC 047868	32.5	278	121	285	3.259	0.383	1.991	1.9435	3.073	2.541	2.319	5.424	2.415	2.362	7.399	3.08
	Nectoliparis pelagicus	UWFC 155729	54.233	392	200		3.746	0.399	2.327	1.051	4.419	3.524	2.13	7.865	4.817	5.402	10.58
	Paraliparis cephalus	UWFC 047190	70	622	294	1799	9.112	1.671	8.348	3.679	5.735	8.848	6.107	5.258	4.294	7.844	12.79
	Paraliparis dactylosus	UWFC 118640	90	869	212	1073	5.705	0.962	4.509	2.668	5.827	5.494	4.948	9.992	4.389	7.377	14.11
	Paraliparis grandis	UWFC 115690	102.296	834	105	1995	7.41	1.493	6.574	3.506	8.231	5.064	5.853	14.35	9.205	10.58	19.09
	Paraliparis holomelas	UWFC 153155	83	188	55	2972	6.703	1.33	6.51	3.196	7.777	5.875	5.825	8.788	5.449	8.102	15.08
	Paraliparis paucidens	UWFC 115461	87.451	1018	950	2275	5.472	1.153	4.654	2.662	5.881	3.85	4.848	8.791	6.197	8.044	13.84
	Paraliparis pectoralis	UWFC 152660	81.365	950	308	1536	8.269	1.409	6.802	3.934	9.011	6.677	6.451	9.422		10.88	16.81
	Paraliparis rosaceus	UWFC 115465	104.273	999	999	3358	6.311	0.402	3.936	2.712	6.573	5.776	5.36	10.47	6.121	9.346	15.64
	Paraliparis ulochir	UWFC 153044	124.68	1018	182	1900	8.702	1.407	6.516	4.66	8.196	6.889	6.733	12.25	7.432	10.49	18.86
	Rhinoliparis attenuatus	UWFC 117365	118.152	1018	350	2189	9.537	0.691	7.182	3.993	8.959	5.186	6.917	10.67		8.692	11.12
