# Supplementary material for: Habitat influences skeletal morphology and density in the snailfishes (family Liparidae)
Source: Front Zool. 2021 Apr 16;18:16. doi: 10.1186/s12983-021-00399-9 (PMC8052763; doi:10.1186/s12983-021-00399-9)
Supplement: Supplementary file 4 — Additional file 4: Supplementary Table 2. Relationship between calculated phylogenetic residuals and habitat depth in snailfishes, according to a two-way ANOVA. Degrees of freedom (df) and F-statistic (F) for each test are shown. Significant p-values below an alpha threshold of 0.05 are marked with two asterisks and bold type, those below the 0.1 alpha threshold are marked with a single asterisk and bold type. [file 12983_2021_399_MOESM4_ESM.xlsx]

## Sheet: Sheet1
Supplementary Table 2. Relationship between calculated phylogenetic residuals and habitat depth in snailfishes, according to a two-way ANOVA. Degrees of freedom (df) and F-statistic (F) for each test are shown. Significant p-values below an alpha threshold of 0.05 are marked with two asterisks and bold type, those below the 0.1 alpha threshold are marked with a single asterisk and bold type.
		Minimum Depth			Maximum Depth			Collection Depth
	Linear Measurement	df	F	p-value	df	F	p-value	df	F	p-value
	Maxilla Length	1, 33	2.282	0.14	1, 32	1.434	0.24	1, 33	1.72	0.199
	Maxilla Width	1, 33	10.68	**0.0025	1, 32	5.107	**0.0308	1, 33	6.619	**0.0148
	Premaxilla Ascending Process	1, 33	6.447	**0.0160	1, 32	6.053	**0.0195	1, 33	5.297	**0.0278
	Premaxilla Length	1, 33	2.559	0.119	1, 32	1.303	0.262	1, 33	1.728	0.198
	Dentary (dfl)	1, 33	8.275	**0.0070	1, 32	6.565	**0.0153	1, 33	6.476	**0.0158
	Dentary (vfl)	1, 33	3.743	*0.0616	1, 32	4.045	*0.0528	1, 33	3.981	*0.0543
	Anguloarticular Length	1, 33	3.265	*0.0799	1, 32	3.585	*0.0674	1, 33	3.154	*0.0850
	Neurocranium Length	1, 33	5.028	**0.0318	1, 32	16.1	**0.0003	1, 33	7.076	**0.0120
	Suborbital Length	1, 20	6.882	**0.0163	1, 19	5.884	**0.0254	1, 20	6.009	**0.0235
	Suborbital Width	1, 33	9.034	**0.0050	1, 32	3.865	*0.0580	1, 33	6.99	**0.0124
	Pectoral Girdle Length	1, 33	1.534	0.224	1, 32	6.633	**0.0148	1, 33	2.399	0.131
	Maximum Disk Width	1, 19	1.668	0.212	1, 19	2.286	0.147	1, 19	2.704	0.117
