# Supplementary material for: Habitat influences skeletal morphology and density in the snailfishes (family Liparidae)
Source: Front Zool. 2021 Apr 16;18:16. doi: 10.1186/s12983-021-00399-9 (PMC8052763; doi:10.1186/s12983-021-00399-9)
Supplement: Supplementary file 5 — Additional file 5: Supplementary Table 3. Proximate bone density (related to percent hydroxyapatite, %HA) for five important bones in the snailfishes. Species and maximum habitat depth in meters (from the literature) are shown (see Table 4 for sources). Vertebra refers to the third vertebra from the dorsal side of the fish, suction disk to the first left disk pterygiophore from the anterior side of the fish, and otoliths refers to the sagittal otoliths. Some elements were missing in scans and were not possible to measure. [file 12983_2021_399_MOESM5_ESM.xlsx]

## Sheet: Sheet1
Supplementary Table 3. Proximate bone density (related to percent hydroxyapatite, %HA) for five important bones in the snailfishes. Species and maximum habitat depth in meters (from the literature) are shown (see Table 4 for sources). Vertebra refers to the third vertebra from the dorsal side of the fish, suction disk to the first left disk pterygiophore from the anterior side of the fish, and ot…
	Species	Museum ID	Lifestyle	Habitat	Collection Year	SL (mm)	Collection Depth (m)	Minimum Depth (m)	Maximum Depth (m)	Vertebra Density (%HA)	Suction Disk Density (%HA)	Dentary Density (%HA)	Hypural Plate Density (%HA)	Otolith Density (%HA)
	Acantholiparis opercularis	UWFC 152662	demersal	temperate	2012	75.47	1000	300	3609	38.684		27.9222
	Allocareproctus tanix	UWFC 112294	demersal	temperate	2000	68.878	158	104	620	67.0499	67.4412	60.2185	46.6665
	Allocareproctus unangas	UWFC 112308	demersal	temperate	2002	79.869	387	176	465	21.9114	27.2178	24.0456
	Careproctus acanthodes	UWFC 117962	demersal	temperate	2009	116.27	150	114	582	50.1451	51.1962	41.9013	33.1933	66.9795
	Careproctus colletti	UWFC 118721	demersal	temperate	2008	179.608	994	200	1556	26.875	38.3908	34.5224	28.718
	Careproctus comus	UWFC 111841	demersal	temperate	2000	77.68	303	189	400	12.2006	15.3263	14.5993	8.163	54.5622
	Careproctus cypselurus	UWFC 156784	demersal	temperate	2012	107.452	1017	214	1993	6.01228		12.9808		42.1856
	Careproctus furcellus	UWFC 117362	demersal	temperate	2004	107.079	933	98	1270	33.9585	28.0293	36.4562
	Careproctus gilberti	UWFC 155468	demersal	temperate	2001	100.781	348	50	2040	34.4517		34.8956	15.412
	Careproctus longifilis	T395#7	demersal	tropical	2002	77.288		1900	3499	22.6425	16.9388	22.4415	15.5859
	Careproctus ambustus	UWFC 155338	demersal	mid-latitude	2007	148.548	709	58	1172	32.557		37.2507
	Careproctus ovigerus	UWFC 118518	demersal	temperate	2007	190.515	1109	1109	2910	33.5374	26.9089	47.3859
	Careproctus scottae	UWFC 028329	demersal	temperate	1979	145	203	71	390	14.7819	10.645	18.1298	14.5626	43.0519
	Crystallichthys cyclospilus	UWFC 117257	demersal	temperate	2001	126.68	120	54	312	36.1121	54.6478	37.391	27.7808
	Elassodiscus nyctereutes	UWFC 119414	demersal	mid-latitude	2008	181.458	616	362	1200	33.9862		45.1264	25.7282	82.7929
	Elassodiscus tremebundus	UWFC 119576	demersal	temperate	2009	155.821	700	130	1248	24.8147		33.613
	Liparis bristolensis	UWFC 113 161	demersal	temperate	2002	62.325	10	10	144	44.282	44.3091	43.465	30.2503
	Liparis fabricii	UWFC 118038	pelagic	polar	2008	89.949	28	0	520	0.653504	1.98351	4.88885	-2.27395	44.2143
	Liparis florae	UWFC 040065	demersal	temperate	1979	87.697	0	0	15	55.58	46.6407	46.4988	39.9609
	Liparis fucensis	UWFC 049751	demersal	temperate	1990	54.482	45	0	388	58.692	45.6755	51.8716		107.634
	Liparis greeni	UWFC 010441	demersal	temperate	1952	105.378	0	0	21	23.846	37.4152	26.5199	24.3104
	Liparis pulchellus	UWFC 118508	demersal	mid-latitude	1998	105.267	33	9	183	79.4827	72.519	71.1043	50.0057
	Liparis rutteri	UWFC 155451	demersal	temperate	2007	66.894	38	0	73	57.7197	78.1201	46.111
	Liparis tessellatus	UWFC 042613	demersal	temperate	1998	110.178	34	34	346	5.82748	1.15252	7.78978	2.54693	47.4722
	Liparis tunicatus	UWFC 153017	demersal	polar	2012	77.917	43.8	0	620	13.1957	19.2726	12.9808		46.3342
	Lipariscus nanus	UWFC 154989	pelagic	mid-latitude	2014	65.367	477	58	910	13.6457		13.4306
	Nectoliparis pelagicus	UWFC 155729	pelagic	temperate	2013	54.233	392	200		17.7503		20.6226		20.8197
	Paraliparis copei	USNM 186151	demersal	mid-latitude	1959	110.29	1463	548	1692	52.008		61.3658	44.8598
	Paraliparis grandis	UWFC 115690	demersal	temperate	2000	102.296	834	105	1995	27.2794		38.1158
	Paraliparis mento	UWFC 151861	demersal	temperate	1995	83.918	776	776	1253	38.4317		41.736
	Paraliparis paucidens	UWFC 115461	demersal	temperate	2004	87.451	1018	950	2275	6.64567		13.0649
	Paraliparis pectoralis	UWFC 152660	demersal	temperate	2012	81.365	950	308	1536	34.9384		36.3423
	Paraliparis rosaceus	UWFC 115465	demersal	mid-latitude	1996	104.273	999	999	3358	23.1513		23.8107
	Paraliparis ulochir	UWFC 153044	demersal	mid-latitude	2012	124.68	1018	182	1900	32.6626		32.4823
	Pseudoliparis swirei	USNM 438975	demersal	tropical	2014	104	7949	6198	8098	21.0391		23.573		73.8237
	Rhinoliparis attenuatus	UWFC 117365	demersal	temperate	2004	118.152	1018	350	2189	36.7798		40.7179
	Rhinoliparis barbulifer	UWFC 150806	demersal	temperate	2010	69.574	610	149	2189	22.0403		30.3936
	Temnocora candida	UWFC 153162	demersal	temperate	2007	71.598	238	64	400	38.857	54.7481	36.5726
